# Supplementary material for: The Association Between Thymidylate Synthase Gene Polymorphisms and the Risk of Ischemic Stroke in Chinese Han Population
Source: Biochem Genet. 2023 Jun 28;62(1):468–84. doi: 10.1007/s10528-023-10431-8 (PMC10901929; doi:10.1007/s10528-023-10431-8)
Supplement: Supplementary file 3 — Supplementary file3 (ZIP 25359 KB) [file 10528_2023_10431_MOESM3_ESM.zip]

Archive with 46 entries (45 files):
- ╓¬╟Θ═1⁄4╥Γ╩Θ1/
- ╓¬╟Θ═1⁄4╥Γ╩Θ1/001 (2).jpg
- ╓¬╟Θ═1⁄4╥Γ╩Θ1/001.jpg
- ╓¬╟Θ═1⁄4╥Γ╩Θ1/002 (2).jpg
- ╓¬╟Θ═1⁄4╥Γ╩Θ1/002.jpg
- ╓¬╟Θ═1⁄4╥Γ╩Θ1/003 (2).jpg
- ╓¬╟Θ═1⁄4╥Γ╩Θ1/003.jpg
- ╓¬╟Θ═1⁄4╥Γ╩Θ1/004 (2).jpg
- ╓¬╟Θ═1⁄4╥Γ╩Θ1/004.jpg
- ╓¬╟Θ═1⁄4╥Γ╩Θ1/005 (2).jpg
- ╓¬╟Θ═1⁄4╥Γ╩Θ1/005.jpg
- ╓¬╟Θ═1⁄4╥Γ╩Θ1/006 (2).jpg
- ╓¬╟Θ═1⁄4╥Γ╩Θ1/006.jpg
- ╓¬╟Θ═1⁄4╥Γ╩Θ1/007.jpg
- ╓¬╟Θ═1⁄4╥Γ╩Θ1/008.jpg
- ╓¬╟Θ═1⁄4╥Γ╩Θ1/009.jpg
- ╓¬╟Θ═1⁄4╥Γ╩Θ1/010.jpg
- ╓¬╟Θ═1⁄4╥Γ╩Θ1/011.jpg
- ╓¬╟Θ═1⁄4╥Γ╩Θ1/012 (2).jpg
- ╓¬╟Θ═1⁄4╥Γ╩Θ1/012.jpg
- ╓¬╟Θ═1⁄4╥Γ╩Θ1/013 (2).jpg
- ╓¬╟Θ═1⁄4╥Γ╩Θ1/013.jpg
- ╓¬╟Θ═1⁄4╥Γ╩Θ1/014 (2).jpg
- ╓¬╟Θ═1⁄4╥Γ╩Θ1/014.jpg
- ╓¬╟Θ═1⁄4╥Γ╩Θ1/015 (2).jpg
- ╓¬╟Θ═1⁄4╥Γ╩Θ1/015.jpg
- ╓¬╟Θ═1⁄4╥Γ╩Θ1/016 (2).jpg
- ╓¬╟Θ═1⁄4╥Γ╩Θ1/016.jpg
- ╓¬╟Θ═1⁄4╥Γ╩Θ1/017 (2).jpg
- ╓¬╟Θ═1⁄4╥Γ╩Θ1/017.jpg
- ╓¬╟Θ═1⁄4╥Γ╩Θ1/018.jpg
- ╓¬╟Θ═1⁄4╥Γ╩Θ1/019.jpg
- ╓¬╟Θ═1⁄4╥Γ╩Θ1/020.jpg
- ╓¬╟Θ═1⁄4╥Γ╩Θ1/021.jpg
- ╓¬╟Θ═1⁄4╥Γ╩Θ1/022.jpg
- ╓¬╟Θ═1⁄4╥Γ╩Θ1/023 (2).jpg
- ╓¬╟Θ═1⁄4╥Γ╩Θ1/023.jpg
- ╓¬╟Θ═1⁄4╥Γ╩Θ1/024 (2).jpg
- ╓¬╟Θ═1⁄4╥Γ╩Θ1/024.jpg
- ╓¬╟Θ═1⁄4╥Γ╩Θ1/025 (2).jpg
- ╓¬╟Θ═1⁄4╥Γ╩Θ1/025.jpg
- ╓¬╟Θ═1⁄4╥Γ╩Θ1/026 (2).jpg
- ╓¬╟Θ═1⁄4╥Γ╩Θ1/026.jpg
- ╓¬╟Θ═1⁄4╥Γ╩Θ1/027 (2).jpg
- ╓¬╟Θ═1⁄4╥Γ╩Θ1/027.jpg
- ╓¬╟Θ═1⁄4╥Γ╩Θ1/028.jpg
