# Supplementary material for: The Association Between Thymidylate Synthase Gene Polymorphisms and the Risk of Ischemic Stroke in Chinese Han Population
Source: Biochem Genet. 2023 Jun 28;62(1):468–84. doi: 10.1007/s10528-023-10431-8 (PMC10901929; doi:10.1007/s10528-023-10431-8)
Supplement: Supplementary file 4 — Supplementary file4 (ZIP 25697 KB) [file 10528_2023_10431_MOESM4_ESM.zip]

Archive with 49 entries (48 files):
- ╓¬╟Θ═1⁄4╥Γ╩Θ2/
- ╓¬╟Θ═1⁄4╥Γ╩Θ2/001 (2).jpg
- ╓¬╟Θ═1⁄4╥Γ╩Θ2/001.jpg
- ╓¬╟Θ═1⁄4╥Γ╩Θ2/002 (2).jpg
- ╓¬╟Θ═1⁄4╥Γ╩Θ2/002.jpg
- ╓¬╟Θ═1⁄4╥Γ╩Θ2/003 (2).jpg
- ╓¬╟Θ═1⁄4╥Γ╩Θ2/003.jpg
- ╓¬╟Θ═1⁄4╥Γ╩Θ2/004 (2).jpg
- ╓¬╟Θ═1⁄4╥Γ╩Θ2/004.jpg
- ╓¬╟Θ═1⁄4╥Γ╩Θ2/005 (2).jpg
- ╓¬╟Θ═1⁄4╥Γ╩Θ2/005.jpg
- ╓¬╟Θ═1⁄4╥Γ╩Θ2/006 (2).jpg
- ╓¬╟Θ═1⁄4╥Γ╩Θ2/006.jpg
- ╓¬╟Θ═1⁄4╥Γ╩Θ2/007 (2).jpg
- ╓¬╟Θ═1⁄4╥Γ╩Θ2/007.jpg
- ╓¬╟Θ═1⁄4╥Γ╩Θ2/008 (2).jpg
- ╓¬╟Θ═1⁄4╥Γ╩Θ2/008.jpg
- ╓¬╟Θ═1⁄4╥Γ╩Θ2/009 (2).jpg
- ╓¬╟Θ═1⁄4╥Γ╩Θ2/009.jpg
- ╓¬╟Θ═1⁄4╥Γ╩Θ2/010 (2).jpg
- ╓¬╟Θ═1⁄4╥Γ╩Θ2/010.jpg
- ╓¬╟Θ═1⁄4╥Γ╩Θ2/011 (2).jpg
- ╓¬╟Θ═1⁄4╥Γ╩Θ2/011.jpg
- ╓¬╟Θ═1⁄4╥Γ╩Θ2/012 (2).jpg
- ╓¬╟Θ═1⁄4╥Γ╩Θ2/012.jpg
- ╓¬╟Θ═1⁄4╥Γ╩Θ2/013 (2).jpg
- ╓¬╟Θ═1⁄4╥Γ╩Θ2/013.jpg
- ╓¬╟Θ═1⁄4╥Γ╩Θ2/014 (2).jpg
- ╓¬╟Θ═1⁄4╥Γ╩Θ2/014.jpg
- ╓¬╟Θ═1⁄4╥Γ╩Θ2/015 (2).jpg
- ╓¬╟Θ═1⁄4╥Γ╩Θ2/015.jpg
- ╓¬╟Θ═1⁄4╥Γ╩Θ2/016 (2).jpg
- ╓¬╟Θ═1⁄4╥Γ╩Θ2/016.jpg
- ╓¬╟Θ═1⁄4╥Γ╩Θ2/017 (2).jpg
- ╓¬╟Θ═1⁄4╥Γ╩Θ2/017.jpg
- ╓¬╟Θ═1⁄4╥Γ╩Θ2/018 (2).jpg
- ╓¬╟Θ═1⁄4╥Γ╩Θ2/018.jpg
- ╓¬╟Θ═1⁄4╥Γ╩Θ2/019 (2).jpg
- ╓¬╟Θ═1⁄4╥Γ╩Θ2/019.jpg
- ╓¬╟Θ═1⁄4╥Γ╩Θ2/020 (2).jpg
- ╓¬╟Θ═1⁄4╥Γ╩Θ2/020.jpg
- ╓¬╟Θ═1⁄4╥Γ╩Θ2/021 (2).jpg
- ╓¬╟Θ═1⁄4╥Γ╩Θ2/021.jpg
- ╓¬╟Θ═1⁄4╥Γ╩Θ2/022 (2).jpg
- ╓¬╟Θ═1⁄4╥Γ╩Θ2/022.jpg
- ╓¬╟Θ═1⁄4╥Γ╩Θ2/023.jpg
- ╓¬╟Θ═1⁄4╥Γ╩Θ2/024.jpg
- ╓¬╟Θ═1⁄4╥Γ╩Θ2/025.jpg
- ╓¬╟Θ═1⁄4╥Γ╩Θ2/026.jpg
