# Supplementary material for: The Association Between Thymidylate Synthase Gene Polymorphisms and the Risk of Ischemic Stroke in Chinese Han Population
Source: Biochem Genet. 2023 Jun 28;62(1):468–84. doi: 10.1007/s10528-023-10431-8 (PMC10901929; doi:10.1007/s10528-023-10431-8)
Supplement: Supplementary file 5 — Supplementary file5 (ZIP 24834 KB) [file 10528_2023_10431_MOESM5_ESM.zip]

Archive with 46 entries (45 files):
- ╓¬╟Θ═1⁄4╥Γ╩Θ3/
- ╓¬╟Θ═1⁄4╥Γ╩Θ3/015.jpg
- ╓¬╟Θ═1⁄4╥Γ╩Θ3/027.jpg
- ╓¬╟Θ═1⁄4╥Γ╩Θ3/028.jpg
- ╓¬╟Θ═1⁄4╥Γ╩Θ3/029.jpg
- ╓¬╟Θ═1⁄4╥Γ╩Θ3/030 (2).jpg
- ╓¬╟Θ═1⁄4╥Γ╩Θ3/030.jpg
- ╓¬╟Θ═1⁄4╥Γ╩Θ3/031.jpg
- ╓¬╟Θ═1⁄4╥Γ╩Θ3/032.jpg
- ╓¬╟Θ═1⁄4╥Γ╩Θ3/033.jpg
- ╓¬╟Θ═1⁄4╥Γ╩Θ3/034.jpg
- ╓¬╟Θ═1⁄4╥Γ╩Θ3/035.jpg
- ╓¬╟Θ═1⁄4╥Γ╩Θ3/036.jpg
- ╓¬╟Θ═1⁄4╥Γ╩Θ3/039.jpg
- ╓¬╟Θ═1⁄4╥Γ╩Θ3/041 (2).jpg
- ╓¬╟Θ═1⁄4╥Γ╩Θ3/041.jpg
- ╓¬╟Θ═1⁄4╥Γ╩Θ3/042.jpg
- ╓¬╟Θ═1⁄4╥Γ╩Θ3/052.jpg
- ╓¬╟Θ═1⁄4╥Γ╩Θ3/053.jpg
- ╓¬╟Θ═1⁄4╥Γ╩Θ3/054.jpg
- ╓¬╟Θ═1⁄4╥Γ╩Θ3/055.jpg
- ╓¬╟Θ═1⁄4╥Γ╩Θ3/056.jpg
- ╓¬╟Θ═1⁄4╥Γ╩Θ3/057.jpg
- ╓¬╟Θ═1⁄4╥Γ╩Θ3/058.jpg
- ╓¬╟Θ═1⁄4╥Γ╩Θ3/059.jpg
- ╓¬╟Θ═1⁄4╥Γ╩Θ3/060.jpg
- ╓¬╟Θ═1⁄4╥Γ╩Θ3/061.jpg
- ╓¬╟Θ═1⁄4╥Γ╩Θ3/062.jpg
- ╓¬╟Θ═1⁄4╥Γ╩Θ3/063.jpg
- ╓¬╟Θ═1⁄4╥Γ╩Θ3/064.jpg
- ╓¬╟Θ═1⁄4╥Γ╩Θ3/065.jpg
- ╓¬╟Θ═1⁄4╥Γ╩Θ3/066.jpg
- ╓¬╟Θ═1⁄4╥Γ╩Θ3/067.jpg
- ╓¬╟Θ═1⁄4╥Γ╩Θ3/068.jpg
- ╓¬╟Θ═1⁄4╥Γ╩Θ3/069.jpg
- ╓¬╟Θ═1⁄4╥Γ╩Θ3/070.jpg
- ╓¬╟Θ═1⁄4╥Γ╩Θ3/071.jpg
- ╓¬╟Θ═1⁄4╥Γ╩Θ3/072.jpg
- ╓¬╟Θ═1⁄4╥Γ╩Θ3/073.jpg
- ╓¬╟Θ═1⁄4╥Γ╩Θ3/074.jpg
- ╓¬╟Θ═1⁄4╥Γ╩Θ3/075.jpg
- ╓¬╟Θ═1⁄4╥Γ╩Θ3/076.jpg
- ╓¬╟Θ═1⁄4╥Γ╩Θ3/077.jpg
- ╓¬╟Θ═1⁄4╥Γ╩Θ3/078.jpg
- ╓¬╟Θ═1⁄4╥Γ╩Θ3/079.jpg
- ╓¬╟Θ═1⁄4╥Γ╩Θ3/080.jpg
