# Supplementary material for: The Association Between Thymidylate Synthase Gene Polymorphisms and the Risk of Ischemic Stroke in Chinese Han Population
Source: Biochem Genet. 2023 Jun 28;62(1):468–84. doi: 10.1007/s10528-023-10431-8 (PMC10901929; doi:10.1007/s10528-023-10431-8)
Supplement: Supplementary file 6 — Supplementary file6 (ZIP 29080 KB) [file 10528_2023_10431_MOESM6_ESM.zip]

Archive with 50 entries (49 files):
- ╓¬╟Θ═1⁄4╥Γ╩Θ4/
- ╓¬╟Θ═1⁄4╥Γ╩Θ4/001.jpg
- ╓¬╟Θ═1⁄4╥Γ╩Θ4/002.jpg
- ╓¬╟Θ═1⁄4╥Γ╩Θ4/003.jpg
- ╓¬╟Θ═1⁄4╥Γ╩Θ4/004.jpg
- ╓¬╟Θ═1⁄4╥Γ╩Θ4/005.jpg
- ╓¬╟Θ═1⁄4╥Γ╩Θ4/006.jpg
- ╓¬╟Θ═1⁄4╥Γ╩Θ4/007.jpg
- ╓¬╟Θ═1⁄4╥Γ╩Θ4/008.jpg
- ╓¬╟Θ═1⁄4╥Γ╩Θ4/009.jpg
- ╓¬╟Θ═1⁄4╥Γ╩Θ4/010.jpg
- ╓¬╟Θ═1⁄4╥Γ╩Θ4/011.jpg
- ╓¬╟Θ═1⁄4╥Γ╩Θ4/012.jpg
- ╓¬╟Θ═1⁄4╥Γ╩Θ4/013.jpg
- ╓¬╟Θ═1⁄4╥Γ╩Θ4/015.jpg
- ╓¬╟Θ═1⁄4╥Γ╩Θ4/016.jpg
- ╓¬╟Θ═1⁄4╥Γ╩Θ4/017.jpg
- ╓¬╟Θ═1⁄4╥Γ╩Θ4/018.jpg
- ╓¬╟Θ═1⁄4╥Γ╩Θ4/019.jpg
- ╓¬╟Θ═1⁄4╥Γ╩Θ4/020.jpg
- ╓¬╟Θ═1⁄4╥Γ╩Θ4/021.jpg
- ╓¬╟Θ═1⁄4╥Γ╩Θ4/023.jpg
- ╓¬╟Θ═1⁄4╥Γ╩Θ4/024.jpg
- ╓¬╟Θ═1⁄4╥Γ╩Θ4/025.jpg
- ╓¬╟Θ═1⁄4╥Γ╩Θ4/028.jpg
- ╓¬╟Θ═1⁄4╥Γ╩Θ4/029.jpg
- ╓¬╟Θ═1⁄4╥Γ╩Θ4/030.jpg
- ╓¬╟Θ═1⁄4╥Γ╩Θ4/031.jpg
- ╓¬╟Θ═1⁄4╥Γ╩Θ4/032.jpg
- ╓¬╟Θ═1⁄4╥Γ╩Θ4/033.jpg
- ╓¬╟Θ═1⁄4╥Γ╩Θ4/035.jpg
- ╓¬╟Θ═1⁄4╥Γ╩Θ4/036.jpg
- ╓¬╟Θ═1⁄4╥Γ╩Θ4/038.jpg
- ╓¬╟Θ═1⁄4╥Γ╩Θ4/041.jpg
- ╓¬╟Θ═1⁄4╥Γ╩Θ4/042.jpg
- ╓¬╟Θ═1⁄4╥Γ╩Θ4/043.jpg
- ╓¬╟Θ═1⁄4╥Γ╩Θ4/047.jpg
- ╓¬╟Θ═1⁄4╥Γ╩Θ4/049.jpg
- ╓¬╟Θ═1⁄4╥Γ╩Θ4/050.jpg
- ╓¬╟Θ═1⁄4╥Γ╩Θ4/051.jpg
- ╓¬╟Θ═1⁄4╥Γ╩Θ4/052.jpg
- ╓¬╟Θ═1⁄4╥Γ╩Θ4/053.jpg
- ╓¬╟Θ═1⁄4╥Γ╩Θ4/054.jpg
- ╓¬╟Θ═1⁄4╥Γ╩Θ4/055.jpg
- ╓¬╟Θ═1⁄4╥Γ╩Θ4/056.jpg
- ╓¬╟Θ═1⁄4╥Γ╩Θ4/057.jpg
- ╓¬╟Θ═1⁄4╥Γ╩Θ4/058.jpg
- ╓¬╟Θ═1⁄4╥Γ╩Θ4/059.jpg
- ╓¬╟Θ═1⁄4╥Γ╩Θ4/060.jpg
- ╓¬╟Θ═1⁄4╥Γ╩Θ4/063.jpg
