# Supplementary material for: The Association Between Thymidylate Synthase Gene Polymorphisms and the Risk of Ischemic Stroke in Chinese Han Population
Source: Biochem Genet. 2023 Jun 28;62(1):468–84. doi: 10.1007/s10528-023-10431-8 (PMC10901929; doi:10.1007/s10528-023-10431-8)
Supplement: Supplementary file 7 — Supplementary file7 (ZIP 27016 KB) [file 10528_2023_10431_MOESM7_ESM.zip]

Archive with 53 entries (52 files):
- ╓¬╟Θ═1⁄4╥Γ╩Θ5/
- ╓¬╟Θ═1⁄4╥Γ╩Θ5/001.jpg
- ╓¬╟Θ═1⁄4╥Γ╩Θ5/002.jpg
- ╓¬╟Θ═1⁄4╥Γ╩Θ5/003.jpg
- ╓¬╟Θ═1⁄4╥Γ╩Θ5/004.jpg
- ╓¬╟Θ═1⁄4╥Γ╩Θ5/005.jpg
- ╓¬╟Θ═1⁄4╥Γ╩Θ5/006.jpg
- ╓¬╟Θ═1⁄4╥Γ╩Θ5/007.jpg
- ╓¬╟Θ═1⁄4╥Γ╩Θ5/008.jpg
- ╓¬╟Θ═1⁄4╥Γ╩Θ5/009.jpg
- ╓¬╟Θ═1⁄4╥Γ╩Θ5/010.jpg
- ╓¬╟Θ═1⁄4╥Γ╩Θ5/011.jpg
- ╓¬╟Θ═1⁄4╥Γ╩Θ5/012.jpg
- ╓¬╟Θ═1⁄4╥Γ╩Θ5/013.jpg
- ╓¬╟Θ═1⁄4╥Γ╩Θ5/014.jpg
- ╓¬╟Θ═1⁄4╥Γ╩Θ5/015.jpg
- ╓¬╟Θ═1⁄4╥Γ╩Θ5/016.jpg
- ╓¬╟Θ═1⁄4╥Γ╩Θ5/017.jpg
- ╓¬╟Θ═1⁄4╥Γ╩Θ5/018.jpg
- ╓¬╟Θ═1⁄4╥Γ╩Θ5/019.jpg
- ╓¬╟Θ═1⁄4╥Γ╩Θ5/020.jpg
- ╓¬╟Θ═1⁄4╥Γ╩Θ5/021.jpg
- ╓¬╟Θ═1⁄4╥Γ╩Θ5/022.jpg
- ╓¬╟Θ═1⁄4╥Γ╩Θ5/023.jpg
- ╓¬╟Θ═1⁄4╥Γ╩Θ5/024.jpg
- ╓¬╟Θ═1⁄4╥Γ╩Θ5/025.jpg
- ╓¬╟Θ═1⁄4╥Γ╩Θ5/026.jpg
- ╓¬╟Θ═1⁄4╥Γ╩Θ5/027.jpg
- ╓¬╟Θ═1⁄4╥Γ╩Θ5/028.jpg
- ╓¬╟Θ═1⁄4╥Γ╩Θ5/029.jpg
- ╓¬╟Θ═1⁄4╥Γ╩Θ5/030.jpg
- ╓¬╟Θ═1⁄4╥Γ╩Θ5/031.jpg
- ╓¬╟Θ═1⁄4╥Γ╩Θ5/032.jpg
- ╓¬╟Θ═1⁄4╥Γ╩Θ5/033.jpg
- ╓¬╟Θ═1⁄4╥Γ╩Θ5/034.jpg
- ╓¬╟Θ═1⁄4╥Γ╩Θ5/035.jpg
- ╓¬╟Θ═1⁄4╥Γ╩Θ5/036.jpg
- ╓¬╟Θ═1⁄4╥Γ╩Θ5/037.jpg
- ╓¬╟Θ═1⁄4╥Γ╩Θ5/038.jpg
- ╓¬╟Θ═1⁄4╥Γ╩Θ5/039.jpg
- ╓¬╟Θ═1⁄4╥Γ╩Θ5/040.jpg
- ╓¬╟Θ═1⁄4╥Γ╩Θ5/041.jpg
- ╓¬╟Θ═1⁄4╥Γ╩Θ5/042.jpg
- ╓¬╟Θ═1⁄4╥Γ╩Θ5/043.jpg
- ╓¬╟Θ═1⁄4╥Γ╩Θ5/044.jpg
- ╓¬╟Θ═1⁄4╥Γ╩Θ5/045.jpg
- ╓¬╟Θ═1⁄4╥Γ╩Θ5/046.jpg
- ╓¬╟Θ═1⁄4╥Γ╩Θ5/047.jpg
- ╓¬╟Θ═1⁄4╥Γ╩Θ5/048.jpg
- ╓¬╟Θ═1⁄4╥Γ╩Θ5/049.jpg
- ╓¬╟Θ═1⁄4╥Γ╩Θ5/050.jpg
- ╓¬╟Θ═1⁄4╥Γ╩Θ5/051.jpg
- ╓¬╟Θ═1⁄4╥Γ╩Θ5/052.jpg
