# Supplementary material for: The Association Between Thymidylate Synthase Gene Polymorphisms and the Risk of Ischemic Stroke in Chinese Han Population
Source: Biochem Genet. 2023 Jun 28;62(1):468–84. doi: 10.1007/s10528-023-10431-8 (PMC10901929; doi:10.1007/s10528-023-10431-8)
Supplement: Supplementary file 8 — Supplementary file8 (ZIP 23226 KB) [file 10528_2023_10431_MOESM8_ESM.zip]

Archive with 45 entries (44 files):
- ╓¬╟Θ═1⁄4╥Γ╩Θ6/
- ╓¬╟Θ═1⁄4╥Γ╩Θ6/001.jpg
- ╓¬╟Θ═1⁄4╥Γ╩Θ6/002.jpg
- ╓¬╟Θ═1⁄4╥Γ╩Θ6/003.jpg
- ╓¬╟Θ═1⁄4╥Γ╩Θ6/004.jpg
- ╓¬╟Θ═1⁄4╥Γ╩Θ6/005.jpg
- ╓¬╟Θ═1⁄4╥Γ╩Θ6/006.jpg
- ╓¬╟Θ═1⁄4╥Γ╩Θ6/007.jpg
- ╓¬╟Θ═1⁄4╥Γ╩Θ6/008.jpg
- ╓¬╟Θ═1⁄4╥Γ╩Θ6/009.jpg
- ╓¬╟Θ═1⁄4╥Γ╩Θ6/010.jpg
- ╓¬╟Θ═1⁄4╥Γ╩Θ6/011.jpg
- ╓¬╟Θ═1⁄4╥Γ╩Θ6/012.jpg
- ╓¬╟Θ═1⁄4╥Γ╩Θ6/013.jpg
- ╓¬╟Θ═1⁄4╥Γ╩Θ6/014.jpg
- ╓¬╟Θ═1⁄4╥Γ╩Θ6/015.jpg
- ╓¬╟Θ═1⁄4╥Γ╩Θ6/016.jpg
- ╓¬╟Θ═1⁄4╥Γ╩Θ6/017.jpg
- ╓¬╟Θ═1⁄4╥Γ╩Θ6/018.jpg
- ╓¬╟Θ═1⁄4╥Γ╩Θ6/019.jpg
- ╓¬╟Θ═1⁄4╥Γ╩Θ6/020.jpg
- ╓¬╟Θ═1⁄4╥Γ╩Θ6/021.jpg
- ╓¬╟Θ═1⁄4╥Γ╩Θ6/022.jpg
- ╓¬╟Θ═1⁄4╥Γ╩Θ6/023.jpg
- ╓¬╟Θ═1⁄4╥Γ╩Θ6/024.jpg
- ╓¬╟Θ═1⁄4╥Γ╩Θ6/025.jpg
- ╓¬╟Θ═1⁄4╥Γ╩Θ6/026.jpg
- ╓¬╟Θ═1⁄4╥Γ╩Θ6/027.jpg
- ╓¬╟Θ═1⁄4╥Γ╩Θ6/028.jpg
- ╓¬╟Θ═1⁄4╥Γ╩Θ6/029.jpg
- ╓¬╟Θ═1⁄4╥Γ╩Θ6/030.jpg
- ╓¬╟Θ═1⁄4╥Γ╩Θ6/031.jpg
- ╓¬╟Θ═1⁄4╥Γ╩Θ6/032.jpg
- ╓¬╟Θ═1⁄4╥Γ╩Θ6/033.jpg
- ╓¬╟Θ═1⁄4╥Γ╩Θ6/034.jpg
- ╓¬╟Θ═1⁄4╥Γ╩Θ6/035.jpg
- ╓¬╟Θ═1⁄4╥Γ╩Θ6/036.jpg
- ╓¬╟Θ═1⁄4╥Γ╩Θ6/037.jpg
- ╓¬╟Θ═1⁄4╥Γ╩Θ6/038.jpg
- ╓¬╟Θ═1⁄4╥Γ╩Θ6/039.jpg
- ╓¬╟Θ═1⁄4╥Γ╩Θ6/040.jpg
- ╓¬╟Θ═1⁄4╥Γ╩Θ6/041.jpg
- ╓¬╟Θ═1⁄4╥Γ╩Θ6/042.jpg
- ╓¬╟Θ═1⁄4╥Γ╩Θ6/043.jpg
- ╓¬╟Θ═1⁄4╥Γ╩Θ6/044.jpg
