# Supplementary material for: The Association Between Thymidylate Synthase Gene Polymorphisms and the Risk of Ischemic Stroke in Chinese Han Population
Source: Biochem Genet. 2023 Jun 28;62(1):468–84. doi: 10.1007/s10528-023-10431-8 (PMC10901929; doi:10.1007/s10528-023-10431-8)
Supplement: Supplementary file 9 — Supplementary file9 (ZIP 24580 KB) [file 10528_2023_10431_MOESM9_ESM.zip]

Archive with 48 entries (45 files):
- ╓¬╟Θ═1⁄4╥Γ╩Θ7/
- ╓¬╟Θ═1⁄4╥Γ╩Θ7/╡┌2▓┐╖╓/
- ╓¬╟Θ═1⁄4╥Γ╩Θ7/╡┌2▓┐╖╓/004.jpg
- ╓¬╟Θ═1⁄4╥Γ╩Θ7/╡┌2▓┐╖╓/005.jpg
- ╓¬╟Θ═1⁄4╥Γ╩Θ7/╡┌2▓┐╖╓/006.jpg
- ╓¬╟Θ═1⁄4╥Γ╩Θ7/╡┌2▓┐╖╓/009.jpg
- ╓¬╟Θ═1⁄4╥Γ╩Θ7/╡┌2▓┐╖╓/010.jpg
- ╓¬╟Θ═1⁄4╥Γ╩Θ7/╡┌2▓┐╖╓/011.jpg
- ╓¬╟Θ═1⁄4╥Γ╩Θ7/╡┌2▓┐╖╓/012.jpg
- ╓¬╟Θ═1⁄4╥Γ╩Θ7/╡┌2▓┐╖╓/013.jpg
- ╓¬╟Θ═1⁄4╥Γ╩Θ7/╡┌2▓┐╖╓/014.jpg
- ╓¬╟Θ═1⁄4╥Γ╩Θ7/╡┌2▓┐╖╓/015.jpg
- ╓¬╟Θ═1⁄4╥Γ╩Θ7/╡┌2▓┐╖╓/019.jpg
- ╓¬╟Θ═1⁄4╥Γ╩Θ7/╡┌2▓┐╖╓/020.jpg
- ╓¬╟Θ═1⁄4╥Γ╩Θ7/╡┌2▓┐╖╓/021.jpg
- ╓¬╟Θ═1⁄4╥Γ╩Θ7/╡┌2▓┐╖╓/022.jpg
- ╓¬╟Θ═1⁄4╥Γ╩Θ7/╡┌2▓┐╖╓/023.jpg
- ╓¬╟Θ═1⁄4╥Γ╩Θ7/╡┌2▓┐╖╓/024.jpg
- ╓¬╟Θ═1⁄4╥Γ╩Θ7/╡┌2▓┐╖╓/025.jpg
- ╓¬╟Θ═1⁄4╥Γ╩Θ7/╡┌2▓┐╖╓/027.jpg
- ╓¬╟Θ═1⁄4╥Γ╩Θ7/╡┌2▓┐╖╓/029.jpg
- ╓¬╟Θ═1⁄4╥Γ╩Θ7/╡┌╥╗▓┐╖╓í┐/
- ╓¬╟Θ═1⁄4╥Γ╩Θ7/╡┌╥╗▓┐╖╓í┐/001.jpg
- ╓¬╟Θ═1⁄4╥Γ╩Θ7/╡┌╥╗▓┐╖╓í┐/002.jpg
- ╓¬╟Θ═1⁄4╥Γ╩Θ7/╡┌╥╗▓┐╖╓í┐/003.jpg
- ╓¬╟Θ═1⁄4╥Γ╩Θ7/╡┌╥╗▓┐╖╓í┐/004.jpg
- ╓¬╟Θ═1⁄4╥Γ╩Θ7/╡┌╥╗▓┐╖╓í┐/005.jpg
- ╓¬╟Θ═1⁄4╥Γ╩Θ7/╡┌╥╗▓┐╖╓í┐/006.jpg
- ╓¬╟Θ═1⁄4╥Γ╩Θ7/╡┌╥╗▓┐╖╓í┐/007.jpg
- ╓¬╟Θ═1⁄4╥Γ╩Θ7/╡┌╥╗▓┐╖╓í┐/008.jpg
- ╓¬╟Θ═1⁄4╥Γ╩Θ7/╡┌╥╗▓┐╖╓í┐/009.jpg
- ╓¬╟Θ═1⁄4╥Γ╩Θ7/╡┌╥╗▓┐╖╓í┐/010.jpg
- ╓¬╟Θ═1⁄4╥Γ╩Θ7/╡┌╥╗▓┐╖╓í┐/011.jpg
- ╓¬╟Θ═1⁄4╥Γ╩Θ7/╡┌╥╗▓┐╖╓í┐/012.jpg
- ╓¬╟Θ═1⁄4╥Γ╩Θ7/╡┌╥╗▓┐╖╓í┐/013.jpg
- ╓¬╟Θ═1⁄4╥Γ╩Θ7/╡┌╥╗▓┐╖╓í┐/014.jpg
- ╓¬╟Θ═1⁄4╥Γ╩Θ7/╡┌╥╗▓┐╖╓í┐/015.jpg
- ╓¬╟Θ═1⁄4╥Γ╩Θ7/╡┌╥╗▓┐╖╓í┐/016.jpg
- ╓¬╟Θ═1⁄4╥Γ╩Θ7/╡┌╥╗▓┐╖╓í┐/017.jpg
- ╓¬╟Θ═1⁄4╥Γ╩Θ7/╡┌╥╗▓┐╖╓í┐/018.jpg
- ╓¬╟Θ═1⁄4╥Γ╩Θ7/╡┌╥╗▓┐╖╓í┐/019.jpg
- ╓¬╟Θ═1⁄4╥Γ╩Θ7/╡┌╥╗▓┐╖╓í┐/020.jpg
- ╓¬╟Θ═1⁄4╥Γ╩Θ7/╡┌╥╗▓┐╖╓í┐/021.jpg
- ╓¬╟Θ═1⁄4╥Γ╩Θ7/╡┌╥╗▓┐╖╓í┐/022.jpg
- ╓¬╟Θ═1⁄4╥Γ╩Θ7/╡┌╥╗▓┐╖╓í┐/023.jpg
- ╓¬╟Θ═1⁄4╥Γ╩Θ7/╡┌╥╗▓┐╖╓í┐/024.jpg
- ╓¬╟Θ═1⁄4╥Γ╩Θ7/╡┌╥╗▓┐╖╓í┐/025.jpg
- ╓¬╟Θ═1⁄4╥Γ╩Θ7/╡┌╥╗▓┐╖╓í┐/026.jpg
