# Supplementary material for: The Association Between Thymidylate Synthase Gene Polymorphisms and the Risk of Ischemic Stroke in Chinese Han Population
Source: Biochem Genet. 2023 Jun 28;62(1):468–84. doi: 10.1007/s10528-023-10431-8 (PMC10901929; doi:10.1007/s10528-023-10431-8)
Supplement: Supplementary file 10 — Supplementary file10 (ZIP 21741 KB) [file 10528_2023_10431_MOESM10_ESM.zip]

Archive with 42 entries (41 files):
- ╓¬╟Θ═1⁄4╥Γ╩Θ8/
- ╓¬╟Θ═1⁄4╥Γ╩Θ8/001.jpg
- ╓¬╟Θ═1⁄4╥Γ╩Θ8/002.jpg
- ╓¬╟Θ═1⁄4╥Γ╩Θ8/003.jpg
- ╓¬╟Θ═1⁄4╥Γ╩Θ8/004.jpg
- ╓¬╟Θ═1⁄4╥Γ╩Θ8/005.jpg
- ╓¬╟Θ═1⁄4╥Γ╩Θ8/006.jpg
- ╓¬╟Θ═1⁄4╥Γ╩Θ8/007.jpg
- ╓¬╟Θ═1⁄4╥Γ╩Θ8/008.jpg
- ╓¬╟Θ═1⁄4╥Γ╩Θ8/009.jpg
- ╓¬╟Θ═1⁄4╥Γ╩Θ8/010.jpg
- ╓¬╟Θ═1⁄4╥Γ╩Θ8/011.jpg
- ╓¬╟Θ═1⁄4╥Γ╩Θ8/012.jpg
- ╓¬╟Θ═1⁄4╥Γ╩Θ8/013.jpg
- ╓¬╟Θ═1⁄4╥Γ╩Θ8/014.jpg
- ╓¬╟Θ═1⁄4╥Γ╩Θ8/015.jpg
- ╓¬╟Θ═1⁄4╥Γ╩Θ8/016.jpg
- ╓¬╟Θ═1⁄4╥Γ╩Θ8/017.jpg
- ╓¬╟Θ═1⁄4╥Γ╩Θ8/018.jpg
- ╓¬╟Θ═1⁄4╥Γ╩Θ8/019.jpg
- ╓¬╟Θ═1⁄4╥Γ╩Θ8/020.jpg
- ╓¬╟Θ═1⁄4╥Γ╩Θ8/021.jpg
- ╓¬╟Θ═1⁄4╥Γ╩Θ8/022.jpg
- ╓¬╟Θ═1⁄4╥Γ╩Θ8/023.jpg
- ╓¬╟Θ═1⁄4╥Γ╩Θ8/024.jpg
- ╓¬╟Θ═1⁄4╥Γ╩Θ8/025.jpg
- ╓¬╟Θ═1⁄4╥Γ╩Θ8/026.jpg
- ╓¬╟Θ═1⁄4╥Γ╩Θ8/027.jpg
- ╓¬╟Θ═1⁄4╥Γ╩Θ8/028.jpg
- ╓¬╟Θ═1⁄4╥Γ╩Θ8/029.jpg
- ╓¬╟Θ═1⁄4╥Γ╩Θ8/030.jpg
- ╓¬╟Θ═1⁄4╥Γ╩Θ8/031.jpg
- ╓¬╟Θ═1⁄4╥Γ╩Θ8/032.jpg
- ╓¬╟Θ═1⁄4╥Γ╩Θ8/033.jpg
- ╓¬╟Θ═1⁄4╥Γ╩Θ8/034.jpg
- ╓¬╟Θ═1⁄4╥Γ╩Θ8/035.jpg
- ╓¬╟Θ═1⁄4╥Γ╩Θ8/036.jpg
- ╓¬╟Θ═1⁄4╥Γ╩Θ8/037.jpg
- ╓¬╟Θ═1⁄4╥Γ╩Θ8/038.jpg
- ╓¬╟Θ═1⁄4╥Γ╩Θ8/039.jpg
- ╓¬╟Θ═1⁄4╥Γ╩Θ8/040.jpg
- ╓¬╟Θ═1⁄4╥Γ╩Θ8/041.jpg
