# Supplementary material for: The Association Between Thymidylate Synthase Gene Polymorphisms and the Risk of Ischemic Stroke in Chinese Han Population
Source: Biochem Genet. 2023 Jun 28;62(1):468–84. doi: 10.1007/s10528-023-10431-8 (PMC10901929; doi:10.1007/s10528-023-10431-8)
Supplement: Supplementary file 11 — Supplementary file11 (ZIP 25089 KB) [file 10528_2023_10431_MOESM11_ESM.zip]

Archive with 48 entries (47 files):
- ╓¬╟Θ═1⁄4╥Γ╩Θ9/
- ╓¬╟Θ═1⁄4╥Γ╩Θ9/023.jpg
- ╓¬╟Θ═1⁄4╥Γ╩Θ9/024.jpg
- ╓¬╟Θ═1⁄4╥Γ╩Θ9/025.jpg
- ╓¬╟Θ═1⁄4╥Γ╩Θ9/026.jpg
- ╓¬╟Θ═1⁄4╥Γ╩Θ9/027.jpg
- ╓¬╟Θ═1⁄4╥Γ╩Θ9/028.jpg
- ╓¬╟Θ═1⁄4╥Γ╩Θ9/029.jpg
- ╓¬╟Θ═1⁄4╥Γ╩Θ9/030.jpg
- ╓¬╟Θ═1⁄4╥Γ╩Θ9/031.jpg
- ╓¬╟Θ═1⁄4╥Γ╩Θ9/032.jpg
- ╓¬╟Θ═1⁄4╥Γ╩Θ9/033.jpg
- ╓¬╟Θ═1⁄4╥Γ╩Θ9/034.jpg
- ╓¬╟Θ═1⁄4╥Γ╩Θ9/035.jpg
- ╓¬╟Θ═1⁄4╥Γ╩Θ9/036.jpg
- ╓¬╟Θ═1⁄4╥Γ╩Θ9/037.jpg
- ╓¬╟Θ═1⁄4╥Γ╩Θ9/038.jpg
- ╓¬╟Θ═1⁄4╥Γ╩Θ9/039.jpg
- ╓¬╟Θ═1⁄4╥Γ╩Θ9/040.jpg
- ╓¬╟Θ═1⁄4╥Γ╩Θ9/041.jpg
- ╓¬╟Θ═1⁄4╥Γ╩Θ9/042.jpg
- ╓¬╟Θ═1⁄4╥Γ╩Θ9/043.jpg
- ╓¬╟Θ═1⁄4╥Γ╩Θ9/044.jpg
- ╓¬╟Θ═1⁄4╥Γ╩Θ9/045.jpg
- ╓¬╟Θ═1⁄4╥Γ╩Θ9/046.jpg
- ╓¬╟Θ═1⁄4╥Γ╩Θ9/047.jpg
- ╓¬╟Θ═1⁄4╥Γ╩Θ9/048.jpg
- ╓¬╟Θ═1⁄4╥Γ╩Θ9/049.jpg
- ╓¬╟Θ═1⁄4╥Γ╩Θ9/050.jpg
- ╓¬╟Θ═1⁄4╥Γ╩Θ9/051.jpg
- ╓¬╟Θ═1⁄4╥Γ╩Θ9/052.jpg
- ╓¬╟Θ═1⁄4╥Γ╩Θ9/053.jpg
- ╓¬╟Θ═1⁄4╥Γ╩Θ9/054.jpg
- ╓¬╟Θ═1⁄4╥Γ╩Θ9/055.jpg
- ╓¬╟Θ═1⁄4╥Γ╩Θ9/056.jpg
- ╓¬╟Θ═1⁄4╥Γ╩Θ9/057.jpg
- ╓¬╟Θ═1⁄4╥Γ╩Θ9/058.jpg
- ╓¬╟Θ═1⁄4╥Γ╩Θ9/059.jpg
- ╓¬╟Θ═1⁄4╥Γ╩Θ9/060.jpg
- ╓¬╟Θ═1⁄4╥Γ╩Θ9/061.jpg
- ╓¬╟Θ═1⁄4╥Γ╩Θ9/062.jpg
- ╓¬╟Θ═1⁄4╥Γ╩Θ9/063.jpg
- ╓¬╟Θ═1⁄4╥Γ╩Θ9/064.jpg
- ╓¬╟Θ═1⁄4╥Γ╩Θ9/065.jpg
- ╓¬╟Θ═1⁄4╥Γ╩Θ9/066.jpg
- ╓¬╟Θ═1⁄4╥Γ╩Θ9/067.jpg
- ╓¬╟Θ═1⁄4╥Γ╩Θ9/068.jpg
- ╓¬╟Θ═1⁄4╥Γ╩Θ9/069.jpg
