# Supplementary material for: The Association Between Thymidylate Synthase Gene Polymorphisms and the Risk of Ischemic Stroke in Chinese Han Population
Source: Biochem Genet. 2023 Jun 28;62(1):468–84. doi: 10.1007/s10528-023-10431-8 (PMC10901929; doi:10.1007/s10528-023-10431-8)
Supplement: Supplementary file 12 — Supplementary file12 (ZIP 2998 KB) [file 10528_2023_10431_MOESM12_ESM.zip]

Archive with 6 entries (5 files):
- ╓¬╟Θ═1⁄4╥Γ╩Θ10/002.jpg
- ╓¬╟Θ═1⁄4╥Γ╩Θ10/014.jpg
- ╓¬╟Θ═1⁄4╥Γ╩Θ10/018.jpg
- ╓¬╟Θ═1⁄4╥Γ╩Θ10/020.jpg
- ╓¬╟Θ═1⁄4╥Γ╩Θ10/031.jpg
- ╓¬╟Θ═1⁄4╥Γ╩Θ10/
