# Supplementary material for: The Association Between Thymidylate Synthase Gene Polymorphisms and the Risk of Ischemic Stroke in Chinese Han Population
Source: Biochem Genet. 2023 Jun 28;62(1):468–84. doi: 10.1007/s10528-023-10431-8 (PMC10901929; doi:10.1007/s10528-023-10431-8)
Supplement: Supplementary file 13 — Supplementary file13 (ZIP 28344 KB) [file 10528_2023_10431_MOESM13_ESM.zip]

Archive with 57 entries (54 files):
- ╓¬╟Θ═1⁄4╥Γ╩Θ11/
- ╓¬╟Θ═1⁄4╥Γ╩Θ11/╡┌2▓┐╖╓/
- ╓¬╟Θ═1⁄4╥Γ╩Θ11/╡┌2▓┐╖╓/001.jpg
- ╓¬╟Θ═1⁄4╥Γ╩Θ11/╡┌2▓┐╖╓/002.jpg
- ╓¬╟Θ═1⁄4╥Γ╩Θ11/╡┌2▓┐╖╓/003.jpg
- ╓¬╟Θ═1⁄4╥Γ╩Θ11/╡┌2▓┐╖╓/004.jpg
- ╓¬╟Θ═1⁄4╥Γ╩Θ11/╡┌2▓┐╖╓/005.jpg
- ╓¬╟Θ═1⁄4╥Γ╩Θ11/╡┌2▓┐╖╓/006.jpg
- ╓¬╟Θ═1⁄4╥Γ╩Θ11/╡┌2▓┐╖╓/007.jpg
- ╓¬╟Θ═1⁄4╥Γ╩Θ11/╡┌2▓┐╖╓/008.jpg
- ╓¬╟Θ═1⁄4╥Γ╩Θ11/╡┌2▓┐╖╓/009.jpg
- ╓¬╟Θ═1⁄4╥Γ╩Θ11/╡┌2▓┐╖╓/010.jpg
- ╓¬╟Θ═1⁄4╥Γ╩Θ11/╡┌2▓┐╖╓/011.jpg
- ╓¬╟Θ═1⁄4╥Γ╩Θ11/╡┌2▓┐╖╓/012.jpg
- ╓¬╟Θ═1⁄4╥Γ╩Θ11/╡┌2▓┐╖╓/013.jpg
- ╓¬╟Θ═1⁄4╥Γ╩Θ11/╡┌2▓┐╖╓/014.jpg
- ╓¬╟Θ═1⁄4╥Γ╩Θ11/╡┌2▓┐╖╓/015.jpg
- ╓¬╟Θ═1⁄4╥Γ╩Θ11/╡┌2▓┐╖╓/016.jpg
- ╓¬╟Θ═1⁄4╥Γ╩Θ11/╡┌2▓┐╖╓/017.jpg
- ╓¬╟Θ═1⁄4╥Γ╩Θ11/╡┌2▓┐╖╓/018.jpg
- ╓¬╟Θ═1⁄4╥Γ╩Θ11/╡┌2▓┐╖╓/019.jpg
- ╓¬╟Θ═1⁄4╥Γ╩Θ11/╡┌2▓┐╖╓/020.jpg
- ╓¬╟Θ═1⁄4╥Γ╩Θ11/╡┌2▓┐╖╓/021.jpg
- ╓¬╟Θ═1⁄4╥Γ╩Θ11/╡┌2▓┐╖╓/022.jpg
- ╓¬╟Θ═1⁄4╥Γ╩Θ11/╡┌2▓┐╖╓/023.jpg
- ╓¬╟Θ═1⁄4╥Γ╩Θ11/╡┌2▓┐╖╓/024.jpg
- ╓¬╟Θ═1⁄4╥Γ╩Θ11/╡┌2▓┐╖╓/025.jpg
- ╓¬╟Θ═1⁄4╥Γ╩Θ11/╡┌2▓┐╖╓/026.jpg
- ╓¬╟Θ═1⁄4╥Γ╩Θ11/╡┌2▓┐╖╓/027.jpg
- ╓¬╟Θ═1⁄4╥Γ╩Θ11/╡┌2▓┐╖╓/028.jpg
- ╓¬╟Θ═1⁄4╥Γ╩Θ11/╡┌2▓┐╖╓/029.jpg
- ╓¬╟Θ═1⁄4╥Γ╩Θ11/╡┌2▓┐╖╓/030.jpg
- ╓¬╟Θ═1⁄4╥Γ╩Θ11/╡┌2▓┐╖╓/031.jpg
- ╓¬╟Θ═1⁄4╥Γ╩Θ11/╡┌2▓┐╖╓/032.jpg
- ╓¬╟Θ═1⁄4╥Γ╩Θ11/╡┌2▓┐╖╓/033.jpg
- ╓¬╟Θ═1⁄4╥Γ╩Θ11/╡┌2▓┐╖╓/034.jpg
- ╓¬╟Θ═1⁄4╥Γ╩Θ11/╡┌2▓┐╖╓/035.jpg
- ╓¬╟Θ═1⁄4╥Γ╩Θ11/╡┌2▓┐╖╓/036.jpg
- ╓¬╟Θ═1⁄4╥Γ╩Θ11/╡┌2▓┐╖╓/037.jpg
- ╓¬╟Θ═1⁄4╥Γ╩Θ11/╡┌2▓┐╖╓/038.jpg
- ╓¬╟Θ═1⁄4╥Γ╩Θ11/╡┌2▓┐╖╓/039.jpg
- ╓¬╟Θ═1⁄4╥Γ╩Θ11/╡┌2▓┐╖╓/040.jpg
- ╓¬╟Θ═1⁄4╥Γ╩Θ11/╡┌2▓┐╖╓/041.jpg
- ╓¬╟Θ═1⁄4╥Γ╩Θ11/╡┌2▓┐╖╓/042.jpg
- ╓¬╟Θ═1⁄4╥Γ╩Θ11/╡┌2▓┐╖╓/043.jpg
- ╓¬╟Θ═1⁄4╥Γ╩Θ11/╡┌2▓┐╖╓/044.jpg
- ╓¬╟Θ═1⁄4╥Γ╩Θ11/╡┌╥╗▓┐╖╓/
- ╓¬╟Θ═1⁄4╥Γ╩Θ11/╡┌╥╗▓┐╖╓/007.jpg
- ╓¬╟Θ═1⁄4╥Γ╩Θ11/╡┌╥╗▓┐╖╓/008.jpg
- ╓¬╟Θ═1⁄4╥Γ╩Θ11/╡┌╥╗▓┐╖╓/009.jpg
- ╓¬╟Θ═1⁄4╥Γ╩Θ11/╡┌╥╗▓┐╖╓/010.jpg
- ╓¬╟Θ═1⁄4╥Γ╩Θ11/╡┌╥╗▓┐╖╓/011.jpg
- ╓¬╟Θ═1⁄4╥Γ╩Θ11/╡┌╥╗▓┐╖╓/018.jpg
- ╓¬╟Θ═1⁄4╥Γ╩Θ11/╡┌╥╗▓┐╖╓/019.jpg
- ╓¬╟Θ═1⁄4╥Γ╩Θ11/╡┌╥╗▓┐╖╓/020.jpg
- ╓¬╟Θ═1⁄4╥Γ╩Θ11/╡┌╥╗▓┐╖╓/021.jpg
- ╓¬╟Θ═1⁄4╥Γ╩Θ11/╡┌╥╗▓┐╖╓/022.jpg
