# Supplementary material for: The Association Between Thymidylate Synthase Gene Polymorphisms and the Risk of Ischemic Stroke in Chinese Han Population
Source: Biochem Genet. 2023 Jun 28;62(1):468–84. doi: 10.1007/s10528-023-10431-8 (PMC10901929; doi:10.1007/s10528-023-10431-8)
Supplement: Supplementary file 14 — Supplementary file14 (ZIP 27750 KB) [file 10528_2023_10431_MOESM14_ESM.zip]

Archive with 54 entries (51 files):
- ╓¬╟Θ═1⁄4╥Γ╩Θ12/
- ╓¬╟Θ═1⁄4╥Γ╩Θ12/╡┌╥╗▓┐╖╓í┐/
- ╓¬╟Θ═1⁄4╥Γ╩Θ12/╡┌╥╗▓┐╖╓í┐/001.jpg
- ╓¬╟Θ═1⁄4╥Γ╩Θ12/╡┌╥╗▓┐╖╓í┐/002.jpg
- ╓¬╟Θ═1⁄4╥Γ╩Θ12/╡┌╥╗▓┐╖╓í┐/003.jpg
- ╓¬╟Θ═1⁄4╥Γ╩Θ12/╡┌╥╗▓┐╖╓í┐/004.jpg
- ╓¬╟Θ═1⁄4╥Γ╩Θ12/╡┌╥╗▓┐╖╓í┐/005.jpg
- ╓¬╟Θ═1⁄4╥Γ╩Θ12/╡┌╥╗▓┐╖╓í┐/006.jpg
- ╓¬╟Θ═1⁄4╥Γ╩Θ12/╡┌╥╗▓┐╖╓í┐/007.jpg
- ╓¬╟Θ═1⁄4╥Γ╩Θ12/╡┌╥╗▓┐╖╓í┐/008.jpg
- ╓¬╟Θ═1⁄4╥Γ╩Θ12/╡┌╥╗▓┐╖╓í┐/009.jpg
- ╓¬╟Θ═1⁄4╥Γ╩Θ12/╡┌╥╗▓┐╖╓í┐/010.jpg
- ╓¬╟Θ═1⁄4╥Γ╩Θ12/╡┌╥╗▓┐╖╓í┐/011.jpg
- ╓¬╟Θ═1⁄4╥Γ╩Θ12/╡┌╥╗▓┐╖╓í┐/012.jpg
- ╓¬╟Θ═1⁄4╥Γ╩Θ12/╡┌╥╗▓┐╖╓í┐/013.jpg
- ╓¬╟Θ═1⁄4╥Γ╩Θ12/╡┌╥╗▓┐╖╓í┐/014.jpg
- ╓¬╟Θ═1⁄4╥Γ╩Θ12/╡┌╥╗▓┐╖╓í┐/015.jpg
- ╓¬╟Θ═1⁄4╥Γ╩Θ12/╡┌╥╗▓┐╖╓í┐/016.jpg
- ╓¬╟Θ═1⁄4╥Γ╩Θ12/╡┌╥╗▓┐╖╓í┐/017.jpg
- ╓¬╟Θ═1⁄4╥Γ╩Θ12/╡┌╥╗▓┐╖╓í┐/018.jpg
- ╓¬╟Θ═1⁄4╥Γ╩Θ12/╡┌╥╗▓┐╖╓í┐/019.jpg
- ╓¬╟Θ═1⁄4╥Γ╩Θ12/╡┌╥╗▓┐╖╓í┐/020.jpg
- ╓¬╟Θ═1⁄4╥Γ╩Θ12/╡┌╥╗▓┐╖╓í┐/021.jpg
- ╓¬╟Θ═1⁄4╥Γ╩Θ12/╡┌╥╗▓┐╖╓í┐/022.jpg
- ╓¬╟Θ═1⁄4╥Γ╩Θ12/╡┌╥╗▓┐╖╓í┐/023.jpg
- ╓¬╟Θ═1⁄4╥Γ╩Θ12/╡┌╥╗▓┐╖╓í┐/024.jpg
- ╓¬╟Θ═1⁄4╥Γ╩Θ12/╡┌╥╗▓┐╖╓í┐/025.jpg
- ╓¬╟Θ═1⁄4╥Γ╩Θ12/╡┌╥╗▓┐╖╓í┐/026.jpg
- ╓¬╟Θ═1⁄4╥Γ╩Θ12/╡┌╥╗▓┐╖╓í┐/027.jpg
- ╓¬╟Θ═1⁄4╥Γ╩Θ12/╡┌╢■▓┐╖╓/
- ╓¬╟Θ═1⁄4╥Γ╩Θ12/╡┌╢■▓┐╖╓/001.jpg
- ╓¬╟Θ═1⁄4╥Γ╩Θ12/╡┌╢■▓┐╖╓/002.jpg
- ╓¬╟Θ═1⁄4╥Γ╩Θ12/╡┌╢■▓┐╖╓/003.jpg
- ╓¬╟Θ═1⁄4╥Γ╩Θ12/╡┌╢■▓┐╖╓/004.jpg
- ╓¬╟Θ═1⁄4╥Γ╩Θ12/╡┌╢■▓┐╖╓/005.jpg
- ╓¬╟Θ═1⁄4╥Γ╩Θ12/╡┌╢■▓┐╖╓/006.jpg
- ╓¬╟Θ═1⁄4╥Γ╩Θ12/╡┌╢■▓┐╖╓/007.jpg
- ╓¬╟Θ═1⁄4╥Γ╩Θ12/╡┌╢■▓┐╖╓/008.jpg
- ╓¬╟Θ═1⁄4╥Γ╩Θ12/╡┌╢■▓┐╖╓/009.jpg
- ╓¬╟Θ═1⁄4╥Γ╩Θ12/╡┌╢■▓┐╖╓/010.jpg
- ╓¬╟Θ═1⁄4╥Γ╩Θ12/╡┌╢■▓┐╖╓/011.jpg
- ╓¬╟Θ═1⁄4╥Γ╩Θ12/╡┌╢■▓┐╖╓/012.jpg
- ╓¬╟Θ═1⁄4╥Γ╩Θ12/╡┌╢■▓┐╖╓/013.jpg
- ╓¬╟Θ═1⁄4╥Γ╩Θ12/╡┌╢■▓┐╖╓/014.jpg
- ╓¬╟Θ═1⁄4╥Γ╩Θ12/╡┌╢■▓┐╖╓/016.jpg
- ╓¬╟Θ═1⁄4╥Γ╩Θ12/╡┌╢■▓┐╖╓/017.jpg
- ╓¬╟Θ═1⁄4╥Γ╩Θ12/╡┌╢■▓┐╖╓/018.jpg
- ╓¬╟Θ═1⁄4╥Γ╩Θ12/╡┌╢■▓┐╖╓/019.jpg
- ╓¬╟Θ═1⁄4╥Γ╩Θ12/╡┌╢■▓┐╖╓/020.jpg
- ╓¬╟Θ═1⁄4╥Γ╩Θ12/╡┌╢■▓┐╖╓/021.jpg
- ╓¬╟Θ═1⁄4╥Γ╩Θ12/╡┌╢■▓┐╖╓/022.jpg
- ╓¬╟Θ═1⁄4╥Γ╩Θ12/╡┌╢■▓┐╖╓/023.jpg
- ╓¬╟Θ═1⁄4╥Γ╩Θ12/╡┌╢■▓┐╖╓/024.jpg
- ╓¬╟Θ═1⁄4╥Γ╩Θ12/╡┌╢■▓┐╖╓/025.jpg
