# Supplementary material for: The Association Between Thymidylate Synthase Gene Polymorphisms and the Risk of Ischemic Stroke in Chinese Han Population
Source: Biochem Genet. 2023 Jun 28;62(1):468–84. doi: 10.1007/s10528-023-10431-8 (PMC10901929; doi:10.1007/s10528-023-10431-8)
Supplement: Supplementary file 15 — Supplementary file15 (ZIP 22488 KB) [file 10528_2023_10431_MOESM15_ESM.zip]

Archive with 41 entries (40 files):
- ╓¬╟Θ═1⁄4╥Γ╩Θ13/
- ╓¬╟Θ═1⁄4╥Γ╩Θ13/002.jpg
- ╓¬╟Θ═1⁄4╥Γ╩Θ13/004.jpg
- ╓¬╟Θ═1⁄4╥Γ╩Θ13/006.jpg
- ╓¬╟Θ═1⁄4╥Γ╩Θ13/008.jpg
- ╓¬╟Θ═1⁄4╥Γ╩Θ13/009.jpg
- ╓¬╟Θ═1⁄4╥Γ╩Θ13/010.jpg
- ╓¬╟Θ═1⁄4╥Γ╩Θ13/011.jpg
- ╓¬╟Θ═1⁄4╥Γ╩Θ13/012.jpg
- ╓¬╟Θ═1⁄4╥Γ╩Θ13/013.jpg
- ╓¬╟Θ═1⁄4╥Γ╩Θ13/014.jpg
- ╓¬╟Θ═1⁄4╥Γ╩Θ13/016.jpg
- ╓¬╟Θ═1⁄4╥Γ╩Θ13/017.jpg
- ╓¬╟Θ═1⁄4╥Γ╩Θ13/020.jpg
- ╓¬╟Θ═1⁄4╥Γ╩Θ13/021.jpg
- ╓¬╟Θ═1⁄4╥Γ╩Θ13/023.jpg
- ╓¬╟Θ═1⁄4╥Γ╩Θ13/024.jpg
- ╓¬╟Θ═1⁄4╥Γ╩Θ13/025.jpg
- ╓¬╟Θ═1⁄4╥Γ╩Θ13/026.jpg
- ╓¬╟Θ═1⁄4╥Γ╩Θ13/028.jpg
- ╓¬╟Θ═1⁄4╥Γ╩Θ13/029.jpg
- ╓¬╟Θ═1⁄4╥Γ╩Θ13/031.jpg
- ╓¬╟Θ═1⁄4╥Γ╩Θ13/032.jpg
- ╓¬╟Θ═1⁄4╥Γ╩Θ13/033.jpg
- ╓¬╟Θ═1⁄4╥Γ╩Θ13/034.jpg
- ╓¬╟Θ═1⁄4╥Γ╩Θ13/035.jpg
- ╓¬╟Θ═1⁄4╥Γ╩Θ13/036.jpg
- ╓¬╟Θ═1⁄4╥Γ╩Θ13/037.jpg
- ╓¬╟Θ═1⁄4╥Γ╩Θ13/038.jpg
- ╓¬╟Θ═1⁄4╥Γ╩Θ13/039.jpg
- ╓¬╟Θ═1⁄4╥Γ╩Θ13/040.jpg
- ╓¬╟Θ═1⁄4╥Γ╩Θ13/042.jpg
- ╓¬╟Θ═1⁄4╥Γ╩Θ13/043.jpg
- ╓¬╟Θ═1⁄4╥Γ╩Θ13/044.jpg
- ╓¬╟Θ═1⁄4╥Γ╩Θ13/045.jpg
- ╓¬╟Θ═1⁄4╥Γ╩Θ13/046.jpg
- ╓¬╟Θ═1⁄4╥Γ╩Θ13/047.jpg
- ╓¬╟Θ═1⁄4╥Γ╩Θ13/048.jpg
- ╓¬╟Θ═1⁄4╥Γ╩Θ13/049.jpg
- ╓¬╟Θ═1⁄4╥Γ╩Θ13/050.jpg
- ╓¬╟Θ═1⁄4╥Γ╩Θ13/051.jpg
